# Supplementary material for: Identification and functional analysis of C-type lectin from mosquito Aedes albopictus in response to dengue virus infection
Source: Parasit Vectors. 2024 Sep 4;17:375. doi: 10.1186/s13071-024-06453-9 (PMC11373435; doi:10.1186/s13071-024-06453-9)
Supplement: Supplementary file 2 — Additional file 2: Table S1. Features of the CTLs in Aedes albopictus. [file 13071_2024_6453_MOESM2_ESM.xlsx]

## Sheet: Sheet1
Name	Gene ID in Vector Base	Position in Chromosome	Amino acid Sequences	length(aa)	carbohydrate-recognition types	domain
CTL-S1	AALF000793	JXUM01S001082:237017..244671 (- strand)	MGESAHSERQTRTISKVAYAKWKPGEPSGGDEHCVVLHYWQDMGFMWTWNDGHCVTELTA	75	EPS	CTLD
CTL-S2	AALF001197	SWKY01000029:5695803..5696624 (- strand)	MDSYQVLATDESREDSKNLAKLLADKNVRQPVWLSGTDLGQPGSWIWLSIMLPVGGVSNYVRWDDNVHNPSGCMTAELDDNHIKWSTKPCSQTACYVCQSFGICEPIENVSCIEQFK	102	n.d.	CTLD
CTL-S3	AALF020938	JXUM01S005044:79345..79917 (- strand)	MRLAVVNSESKNFAVLEAIHAATEDGIDLSNAWIGASDISKEGTFVWLATGRPVNYTNWSENNPNNDEGTENCVEIAYQPYTQFKWRWNDNKCDAVNYFVCESNF	105	n.d.	CTLD
CTL-S4	AALF022152	SWKY01000006:3946837..3947615 (+ strand)	MVTVESQQDHEELVKFIRKTDKFSNAARFWLGASDLAEEGVYTWVSNGRLVTFTNWAREEPTGNNAENCVEMIHNTNLNWAWTWNDIDCRGVQAYFICEDRQSIAQF	107	n.d.	CTLD
CTL-S5	AALF022151	SWKY01000006:3946837..3947615 (+ strand)	MNLVTVESRQDHDDLVKFVQKTDKFSNATRFWLGASDLAEEGVYTWVLNSRLATFTNWAEGEPTGNDSENCVEMIHNTYVNRVWTWNDIDCRGFQAYFICEDRQSIAQF	109	n.d.	CTLD
CTL-S6	AALF008451	MNAF02000129:748527..749380 (+ strand)	NFFSAFRLCMDSYQVLATDESREDSKKLAKLLADKNVRQPVWLSGTDLGQPGSWIWLSIMLPVGGVSNYVRWDDNVHNPSGCMTAELDDNHIKWSTKPCSQTACYVCQSFG	111	n.d.	CTLD
CTL-S7	AALF024764	SWKY01000004:36250008..36250847 (- strand)	MRLLIIKSQEENDAVARYVRTTDKFSEISCSFWIGASDLAEEGSFIWVATGQELTYANWHQGEPNDHGDNEDCIQLAYIQSTEYNWSWNDNVCGRPLYFICESVECDCVQPF	112	EPN	CTLD
CTL-S8	AALF004837	JXUM01S000009:627927..628268 (- strand)	MQLAITNSKEDHDRIVEAVKSSPIYNANSTIVWLGGSDLGEEGAFYWHSTGVRLAYAHWGPNQPDNWQNQEDCMSLVYVTSINWLWIANDGNCEGLHYFVCENVEWIHNIGVF	113	QPD	CTLD
CTL-S9	AALF017474	JXUM01S004058:126280..126700 (- strand)	MGSLSILLVVFFATCHIQTGSAQITTFIVPEHKANWFDAAKYCYEKGWMLAAIMGADEERRVTAFAQRNSPTGWLNPRFWVAENDQEEDAEFCPQITLESYFEGENDCMEMLYFVCESLE	120	n.d.	SP-CTLD
CTL-S10	AALF001196	JXUM01S001096:192109..192584 (- strand)	MCLCRCEAINDGSKNYMIPFDDGTWFEAISYCNEMGMSLAQIRDRYDSQDLEEWLRDNGEEPSESYWIGANDLAKPGVFHWGMTNKQIRFQQWASGEPNAAVMRGEKEHCVALRADTMQWNDSVCSKRLKFVCEQLN	137	EPN/EPS	CTLD
CTL-S11	AALF019360	JXUM01S000530:238362..238793 (- strand)	MCSLLYVAVPIFSLLLLEVGAKSRTYEFQNGKVTYEEAWSNCKDKGMQLATAQSLDDYNELGRLLNQPQYKDQDFWATDQDIDRNIAWTFTFNEAEMTLISQEGDWAKTRCMLVRSFFHAGTAGTDWNDDLCGQSHGYICDRL	143	n.d.	SP-CTLD
CTL-S12	AALFPA_067810	SWKY01000070:1,508,186..1,508,884(+strand)	MPLREHINMKALVFSLLMVQLINGERKFLIPNLKINWHKAVEFCITIDMRLASIENKAKSDAIEKFVRESDKFANVSRLWIGASDLAEEGTFTWIHNGDFLAYTHWNEREPNNKDREEHCVELTHHTGTWFWNDMNCEYETFLICQQNDRG	152	EPN	SP-CTLD
CTL-S13	AALF016234	JXUM01S003723:12856..13385 (+ strand)	MKTAVLIVIICQLGCIHAQSKYHIAPYESNWFEASEYCHRLGMRLAIVDSEEKHNAIVAEAKAAELHSSGFFGVWLGATDLARSRNFIWHNTGARLRYSKWGEGEPSGGDEHCVVLYYWPTQGFNWTWNDAPCSTELYAICENLGKEGCVQEF	153	EPS	SP-CTLD
CTL-S14	AALF013760	JXUM01S003055:57564..58214 (+ strand)	MKFILKCLLLLVSSCCFIHCTSSKPKYHIATYTSNWFEAAEYCHRMNKQLAILDSEEKQNAAVEAAQAEELHLSGFFGVWLGATDLARTGNFVWHNTGARMRFSRWKPGEPSGRGEHCVVLYYWPKQGFNWTWNDAPCSTELYAICESAGQSTCIQEF	158	EPS	SP-CTLD
CTL-S15	AALF008782	JXUM01S001933:136410..136948 (+ strand)	MIRRSFAFLLVVLCKASYDSPKQYVIPYAKASWMGAVEYCNRDNMRLAVITNSAENHLVLDEIHSARANGMKSLRNVWIGASDNLQEGSFVWHETGEPVQYTDWARRQPDNYGRKEDCVEIANRGYTKWTWAWNDRKCTKEQNFVCENYGVPIDVRMPQE	160	QPD	SP-CTLD
CTL-S16	AALF010346	JXUM01S000251:134508..135112 (- strand)	MKSQITWLLAGLVLTLGHDTTQKMRAECDSTSKYVVPNFKSNWYKAMEYCHYLGMKLVTVANGDEQMAIVGSIEDTDKANGTSFWTGGNDLGDSGNYHWYSTGTRIMWFNWNTSDRYGRNGDCVYLATRREDPEADSDFNEWKWFTASCSNAKYFVCERV	160	n.d.	SP-CTLD
CTL-S17	AALFPA_075324	SWKY01000003:79503310..79504016(+strand)	MFAIISNSLKTAVLIVIICQLGCIHAQSKYHIAPYESNWFEASEYCHRLGMRLAIVDSEEKHNAIVAEAKAAELHSSGFFGVWLGATDLARSRNFIWHNTGARLRYSKWGEGEPSGGDEHCVVLYYWPTQGFNWTWNDAPCSTELYAICENLGKEGCVQEF	161	EPS	SP-CTLD
CTL-S18	AALF006736	JXUM01S012674:12106..12808 (+ strand)	MFHYGFALLLAVFCTVSHGHSPCCEKPTSFYIPNMELNWIGAVQYCNRIGMRLAVINSEAKNLAVLETIQTANEGGIELSNAWIGASDISREGTFVWLATGRPVNYTNWSENNPDNDEGTENCVEIANQRYTQWKWRWNDNKCDAIQNFVCEFNLRDLSDMKQES	165	n.d.	SP-CTLD
CTL-S19	AALFPA_080854	SWKY01000029:7,460,489..7,461,244(-strand))	MAFLSPLLVLCMISSIAYTGADPLRNQTVRDILVKNMCLCRCEAINDGSKNYMIPFDDGTWFEAISYCNEMGMSLAQIRDRYDSQDLEEWLRDNGEEPSESYWIGANDLAKPGVFHWGMTNKQVRFQQWASGEPNAAVMRGEKEHCVALRADTMQWNDSVCSKRLKFVCEQLN	173	EPN/EPS	SP-CTLD
CTL-S20	AALF015046	JXUM01S000389:116733..117329 (+ strand)	MRNFFSLCPLPGPKEFQYRGHNYFYSAHVPALADKRVDWLDGRNICREYCMDLVSLETQEENNLIFRLIQQNDVPYIWTAGRLCDFKGCENRPDLEPKNVYGWFWSNNREKIPATNKIPNGWGYNPWSKSGHKKIPQPDNAEFDINQTTESCLSVLNNVYNDGIGWHDVACYHEKPVVCEDSEELLNYVAATNPGIRL	198	QPD	CTLD
CTL-S21	AALF016273	JXUM01S003729:52472..90451 (- strand)	MKRLLVFAALVGLSMAQFPNGRVLEAPNPQLCANRIIHERAPDGKGYFFSWRDPTLQGAEKDWLDARNFCRQRCMDSVSVETSPENEWIKQRIVDGKQKYIWTSGRQCDFKGCDRPDLQPVSVNGWFWTAELQKLAPANVRNQNDWSEQGGIGKPQPDNRELLQGGAPENCLAILNNFYNDGVHWHDVACHHVKPWVCEENDALLKYVKYTNPGLRI	217	QPD	SP-CTLD
CTL-S22	AALF024712	JXUM01S000081:463478..483577 (- strand)	MKLLVLVLASLIAVCLAEPKPAINEVKSNQPQQKPGRFLSLPVPEKCANRPKEFQYRGHNYFYSAHVPALADKRVDWLDGRNICREYCMDLVSLETQEENNLIFRLIQQNDVPYIWTAGRLCDFKGCENRPDLEPKNVYGWFWSNNREKIPATNKIPNGWGYNPWSKSGHKKIPQPDNAEFDINQTTESCLSVLNNVYNDGIGWHDVACYHEKPVVCEDSEELLNYVAATNPGIRL	236	QPD	SP-CTLD
CTL-S23	AALF024441	JXUM01S000758:366031..383806 (+ strand)	MAIAIVSSRIVPRNYESANFHVSTEKLNWHAAVESCHRKGMRIATVDSLAKMNEIIQLVHNSWTVFNPALTNVWIGATDLAYRYKFVWLETGTTLSSTYTNWAPSEPNSAGIERCVEMWYEPAANFIWTWNDKDCGAIRNFVCEKLPASVKVSVSFLTQSGSASSCRPAAVVRHCIQSVRLCKLQLPDKGVELDAQLEYLIRAPSVGSYSCFLLHGGQLMTRGRRKGRRRRRFDSEPPHTHTVEK	245	EPN	CTLD
CTL-S24	AALF002414	JXUM01S000129:431205..440752 (- strand)	MPFHVDYTPHITGMVAYPSYVYDDSPVDERFQEIGLALWMSVLRTLVLLAIGATVVLAQRRLALPDPRSCANRVRHATYRDARGVAHSYFFSWEHNPTRNLEVDWLDARNICRRHCMDAVSMETPQENEFIKQRIARGNVRYIWTSGRKCNFAGCDRPDLQPPNENGWFWSGSGVKIGPTTQRNTGDWSYTGGYGQQQPDNREAAQGNDESCLSILNNFYNDGLKWHDVACHHLKPFVCEDSDELLNFVRSRNPGIRL	258	QPD	CTLD-TM
CTL-S25	AALF006434	JXUM01S001585:215238..216455 (- strand)	MYLIAIQTVAILSDQTCSLHRQRIKHRFHALHHCQRSNRTIIGLINVKSVGECAEYARKKHGMAFNFGPNDRNETNLFDVLRAQQAAKSNQSSVPPKGTDTITTDPEEFFNCQVLECPEYRNLSTIVNDTRFDYYSLYTRNPPLENATCLPSVGVFVIDDRKLNYSQAYNECRSMGGSLAHVASEVRTNQLTKMLIQELNRNDTKATTGNRTMEGAYVGLNETIRGAFITSGSEPLECFLYRAWAPGHPSKTRQPGCVAITPNNSWTVNNCNKPLRFICELHTTGPPKFKPSLKRKCSLKRPNNRIAPGRHVITTP	316	n.d.	CTLD
CTL-S26	AALF024376	JXUM01S000762:233253..268373 (- strand)	MNIEPFCQRITTIQLDGVQYFVSRMNPYSPELNYFLAYQYCRSLGLQLASFETKEKVESMTQYLTNAGYSKYNFWTSGNRLGTGMFLWMSTGLPFNATFDYFEKTSDATTGLDPLDHNSNTSPQRTARDSSSGIERGCVHLKAPSLRWEPEDCLAVKDFICEQTRCYYYNYGSIPVSSAQGRPITTASTTSSGSPVSFTTVERIPTTPIPVTFSSTTLAPRLEATSPLAALLNVNPIPASPEADSSLESHSEEEALLDEEEEEHDDEEHEIEDEDESEGRSQQDDDSESQDDHQQLHEEEEPVHEEHDIPVEQKLKQITREIEEMTHSDRDVDNGRQSFLSLSDLIKNIRPAEKVIPQIDSSYSNTMRVLGEAITHGESRAVKV	384	n.d.	CTLD
CTL-S27	AALF017613	JXUM01S004092:31997..42060 (+ strand)	MRANGGGGGGGGGGSCGVVRKMRLNCGLVLWMAVWIVTLQLLVATVVDGIYVVEKGGRKSFVKLSPAQWTEPDPDGMWSSLLEEYTLGLNTSSRQSRVMQPSPVGIGQTHQYIPASSFYINKRIGEAVEMGTPAAKVIGPSGYAENQLTPPSAQSSFTPMRQNFGGASPTELLSSPREVSETDLYLLGAIEKLVYRVDYMENRLRRAEQIIYYLMAGNNQKLESCPDNFTRVQDICYHFGVDRGLNWKSASTLCKSYGGHLAEFETSTEFQDVVAFILNNQQNRGKEFWLGGLNPGLLWIWTQSAKPVNPNTNLTSMSTGAKAGTSTTSTTTELPETNRDGNKIVNKPPKQSEPTLEITGTGRCLKLTYNGGLYTYGYSGQDCSNRYNYICELKSKSLD…	412	n.d.	CTLD-TM
CTL-S28	AALF027120	JXUM01S000024:130098..181465 (- strand)	MEGILLGLWRLLYGVVEEILGQSFTGNFMKIHEGFFVMNLLAFRQRITTIQLDGVQYFVSRMNPYSPELNYFLAYQYCRSLGLQLASFETKEKVESMTQYLTNAGYSKYNFWTSGNRLGTGMFLWMSTGLPFNATFDYFEKTSDATTGLDPLDHNSNTSPQRTARDSSSGIERGCVHLKAPSLRWEPEDCLAVKDFICEQTRCYYYNYGSIPVSSAQGRPITTASTTSSGSSVSFTTVERIPTTPIPVTFSSTTLAPRLEATSPLAALLNVNPIPASPEADSSLESHSEEEALLDEEEEEHDDEEHEIEDEDESEGRSQQDDDSESQDDHQQLHEEEEPVHEEHDIPVEQKLKQITREIEEMTHSDRDVDNGRQSFLSLSDLIKNIRPAEKVIPQIDSS…	421	n.d.	CTLD
CTL-S29	AALF009202	JXUM01S000222:468164..482368 (+ strand)	MDSNLTVSFPHPTAACLLTVLLAVTTAQSQLDSRQQLEQYDADTSPQHPTGEHISGRRFKRMYAMCPPGFFRIGNECYYISPNKENWLDANFECKDRNSKLAEPMKFDDKNLRKFLLKSKEKNYIWIGGNYNWRTNKWQWGYNGKDIVYQSFSQMFPGWSAKLCTEKLNFICQHKMPLVNGHSRAKVYTRWNETFPNALANEVEVVVADQPRSSHLKDFYRTSGSPRLNLTKLNRSWKKYNRTQRIKSFRNRNRSQPRNEYISNDVIRRPVVEYASDHSDNSINGNGNGNGYRNGNGAFSAGFNVDIHRQKPHKDRRLNEVNGEYRHHRHRLVTKAPPTTTTVTTTTTTTTPVPETLPTEALQVVTESHQSPQLSQAERKSRRERINERLARLTPEERD…	469	n.d.	SP-CTLD
IML-1	AALF020331	JXUM01S000573:134293..144887 (+ strand)	ASWHQANDHCKVNNMQLASFANDEEHNMLIKLMNEQLNCTVVCRVWIGANDLAHEGIFTWASTGKTIGFQKWKRDQPDNGSGWNKEEDCVEVLYEPSIRWIWEWNDLVCGNDGHFVCETEKHEANWHQAYDYCKSNDMEMASLTNTEEQNTFKELSKVILNCTKACSVWIGANDLATENSFVWSSSGKKVEFEKWRDDQPDNGFWNEEKEHCVEIVYNPSEDWFWEWNDFVCGSDGHFACEAKKDEIIQFK	251	EPS/QPD/QPD	CTLD
CTL-X1	AALF001195	JXUM01S001096:179541..192070 (+ strand)	MNASLVFYAAALIALLCLDATGVRGFQCGIRQDKTRSLITNAYDIQPGDYPWHAAIFQVIPLQQYICGGTLVGQSVVITSAHCVTVPGLGVARAIDDLVIKVGKHLLNVQGDFEHERGLSSVIIHNGFSSDKHDNDIALLITKEPVQYGKFVQPACLPTFSLINDDALGTIVGWGFTEKKSISNVLKAANAPIVSKAACVTSNPTVFSTTLTNQMFCAGFRNGTNACNGDSGGGFFRFVRGSWYLVGITSFTAARQQDENLCSSTDYTAYIDVVKYKRWIKENSDSSFGSPCLDIRSPTKLKKQYFVHNNIEVTFLEAWRKCQTIGHRLATITSEEDSQLIEQAIAKSGNTKGPWYIGGTDLGNEGHFVWISTNKPIGYMTGYFNYSPGQPDNAGGNEN…	430	QPD	SP-CTLD-TM
CTL-X2	AALF008452	JXUM01S001878:195692..206143 (- strand)	MNASLVFYAAALIALLCLDATGVHGFQCGIRQDKTRSLITNAYDIQPGDYPWHTAIYQVIPLRQYICGGTLVGQSVVITSAHCVSVPGLGVARAIDDLVIKVGKHMLNVQGDFEHERGLSSVIIHNGFSSDKHDNDIALLITKEPVQYGKFVQPACLPTFSLTNDDALGTIVGWGFTEKKSISNVLKAANAPIVSKAACVTSNPTVFSTTLTNQMFCAGFRNGTNACNGDSGGGFFRFVKGSWYLVGITSFTAARQQDENLCSSTDYTAYIDVVKYKQWIKENSDSSFGSPCLDVRSPTKLKKQYFVHNNIEVTFLEAWRKCQTIGHRLATITSEEDSQLIEQAIAKSGNTKGPWYIGGTDLGNEGHFVWISTNKPIGYMTGYFNYSPGQPDNAGGNEN…	430	QPD	SP-CTLD-TM
CTL-X3	AALF008453	JXUM01S001878:218692..235544 (+ strand)	MASGANSLPNGVSFVIVLGFLISLNLTPIDTSAANAACGKRKINLQQLVTHGYTTNPGEFPWHAALYMKSGFQKSYICGGTLVNELSIVTATHCVVDSSTGHVVSPESLYVQLGKFKLNLYADTVQEHAVLQVITHAEFQPTTSKYDVAVLKLATQAKYTAYVQPICVFPQPVVNFNDGTEKGTVVGWGYTEFDAVADALQATSVPLISYTKCLESNPDLFDRTIYDGMFCAGYTNGTNVCNGDSGGGLYLNRIGIWYLVGIVSFTAAREEQTNLCSTHDYTGFTKVAAFEEFIVNSCGLVVPPRVGGSDQSGGVDHPGGIDQAGGKRQKYIYASDFEPHEKMNWFQAGDYCRSIGKHLAEIRSAQDNVKVQDIVRLSGMEIDEYGATKNKQYWIGAND…	462	EPN	SP-CTLD-TM
CTL-X4	AALF001194	JXUM01S001096:166117..177316 (- strand)	MASGANSLPNGVSFVIVLGFLISLNLSPIDTSAANAACGKRKINLQQLVTHGYTTNPGEFPWHAALYMKSGFQKSYICGGTLVNELSIVTATHCVVDSSSGHVVSPESLYVQLGKFKLNLYADTVQEHAVLQVITHAEFQPTTSKYDVAVLKLATQAKYTAYVQPICVFPQPVVNFNDGTEKGTVVGWGYTEFDAVADALQATSVPLISYTKCLESNPDLFDRTIYDGMFCAGYTNGTNVCNGDSGGGLYLNRNGLWYLVGIVSFTAAREERTNLCSTHDYTGFTKVAAFEEFIVNSCGLVVPPRVGGSDQSGGVDHPGGIDQAGGKRQKYIYASNFEPHEKMNWFQAGDYCRSIGKHLAEIKSAQDNVKVQDIVRLGGMEIDEYGATKNKQYWIGAND…	513	EPN	SP-CTLD
CTL-X5	AALF003390	JXUM01S001273:172520..174789 (- strand)	MADVRDILDLERPATPELTKESLLAKNKKIYEKKLAVKRPEGMHREVFALLYNDNKDAPPLLPTDTGTGYKQTKARLGMKKVRRWQWAPFSNPARSDGAVFHHWKRCSDEPKEYPFAKFNKQLEIPSYNMTEYNTHLKTNPTKWSKPQTDHLFDLAKRFDVRFIIMADRWDRANYGSKTVEDLKERYYEVIGLLNKVRGTPEKKIYVFDAEHERRRKEQLKKLFDRNAKQIEEEQSLLNELKKIEARKKERERKTQDLQKLISQADQQQAELQQQHATSSHKKHDKKLKKKIQQQPRPSKVDSVVNAVESAGIKFTDLRGTGVSLRSQKMKLPANVGQKKAKALEQALQEFKVDPSPPPIEEICVAFNELRSDMVLLCELRTALATCNFELESLKHQYE…	574	QPD	CTLD
CTL-X6	AALF019892	JXUM01S000556:169494..189816 (- strand)	MTAKDFLQSRARAVYDTWGKTIPGRIAFFSSEESVADDLPLVALKGVDDRYPPQKKSFMMLHYMYEHYIDKFEWFARADDDVFIRTDKLEKFLRSVDSAKPQFIGQAGRGNSEEFGLLSLEFDENFCMGGPGVIMSRETLRRVAPHIPTCLKNLYSTHEDVEVGRCVQKFAGIPCTWNYEMQSILHHNSSGSRAFSGNLKNKEVHSAITLHPVKKPAFMYRLHAYTLGLKAQELRQQSLMLHRDIAQMTALLQIPRINKNLAPGVPIFPSDETSADYLGDHSILGSTPDLNRHRPSHLDEIIEWDFIAKSLYSGMHPNPKRKIESSLTEGLNDVVREIMEHINNFSRQRGRVIEFRELLYGYMRVNSLYGQDLILDLLLVYKKYRGKKMTVPVRRHLYI…	958	n.d.	CTLD
CTL-X7	AALF021707	JXUM01S000634:392211..399288 (+ strand)	MLPVRPANFLLLIGSFVGIVVCQNVKYNPTGQSQPLQQYQPFGAGGGSDDSFYGSVNRYKQIEKFGTFQTPEENYCPEHWSVYRSSCVRIYKSPRKDYINAQKICQAYQGDLVSVDNIEKHSFILKLLDVDSNRNNRYYISARQASPNNWINADKTPLVAIEDSFMFKAADEESYDAIFNKKPLEKYDSRRNFISGYNENRNNLVYSFNAASEKWQFLPVGPEDLNLFICESQQLYSADNINLLADDQRQYDYGVDIKDINKIPRGPYFIKQPHETTYDTGKFKITKDVMLSCLAGGYPTPTYSWFKEIYTNDNITVVRLDPLKNTRYTTSGGNLIIHNPQQIQDQGTYHCVAENMFGRIISESVELNFGYILEFNLQRSSETGEMNWGKSLYCDPPQH…	1299	n.d.	SP-CTLD
CTL-X8	AALF023810	JXUM01S000732:5430..16597 (+ strand)	MTHRHDEAKLNGIGHCFGDDWFRQRYDENEPDLLASSSGEELTGRTTERLKWFLPVQRRMLPVRPAHFLLLIGSFVGIVVCQNVKYNPTGQSQPLQQYQPFGAGGGSDDSFYGSVNRYKQIEKFGTFQTPEENYCPEHWSVYRSSCVRIYKSPRKDYINAQKICQAYQGDLVSVDNIEKHSFILKLLDVDSNRNNRYYISARQASPNNWINADKTPLVAIEDSFMFKAADEESYDAIFNKKPLEKYDSRRNFISGYNENRNNLVYSFNAASEKWQFLPVGPEDLNLFICESQQLYSADNINLLADDQRQYDYGVDIKDINKIPRGPYFIKQPHETTYDTGKFKITKDVMLSCLAGGYPTPTYSWFKEIYTNDNITVVRLDPLKNTRYTTSGGNLIIHNP…	1358	n.d.	CTLD
CTL-X9	AALF023106	JXUM01S000696:115492..179222 (- strand)	MATDLSEAKRLKQSAHPIFSHLGSSEVISECYDERFKAYNASCYSFISFPEADWATAQQICRLNGAQLASISTTDEQRFITFNIRNSLDYTPRALYWVGGELTEAGELEWTDGTKLLFEGWLPGQKPEPTQPPQASTSSTSSCLGLQWKISPTPMISSGLHWSTQQCTARGGYVCKKPRPTADENMVKNQTISGTEGRLDSPSPYPAHTDYWVRLVAPEGTRIIIQFQKLDIEYQEECLYDYVSIQNFQIVPNAPLNPGTNPQPMAMFWDGRTDDSLLSADYQNEQPFRPLLTGDYSYDQKSSSLPKDRKFYRKRSLPANDDIQQKLQDNIKLLEKINSKLKDRKKRFLSSDNYKTVKNSSQSITLESNTAVEPVVEETDPSFLPYVRWCGTHDSNMTR…	2147	n.d.	CTLD
